# Supplementary material for: Haploinsufficiency of SF3B2 causes craniofacial microsomia
Source: Nat Commun. 2021 Aug 3;12:4680. doi: 10.1038/s41467-021-24852-9 (PMC8333351; doi:10.1038/s41467-021-24852-9)
Supplement: Supplementary file 3 — Source Data [file 41467_2021_24852_MOESM3_ESM.xlsx]

## Sheet: FIGURE 3B
SOX10 Expression stage 15	Normal	Reduced	Lost	N
CoMO 1	13	2	0	15
CoMO 2	3	0	1	4
CoMO 3	9	0	0	9
CoMO 4	4	1	0	5	33
Sf3b4MO 10ng 1	2	16	1	19
Sf3b4MO 10ng 2	0	5	0	5
Sf3b4MO 20ng 1	2	16	9	27
Sf3b4MO 20ng 2	1	9	1	11
Sf3b4MO 20ng 3	2	5	1	8	46						SUMMARY 3/16/21
Sf3b2MO 10ng 1	12	8	0	20								Normal	Reduced	Lost	Expanded	N
Sf3b2MO 10ng 2	7	3	0	10							CoMO 20ng	73	3	1	0	77
Sf3b2MO 10ng 3	3	0	0	3							Sf3b4MO 10ng	2	21	1	0	24
											Sf3b4MO 20ng	5	30	11	0	46
Sf3b2MO 20ng 1	1	5	0	6							Sf3b2MO 10ng	22	11	0	0	33
Sf3b2MO 20ng 2	0	10	0	10							Sf3b2MO 20ng	19	49	22	1	91
Sf3b2MO 20ng 3	0	3	4	7							Sf3b2MO 30ng	5	11	13	0	29
Sf3b2MO 20ng 4	1	5	5	11							Sf3b2MO 20ng+HSF3B4 10pg	25	33	7	0	65
Sf3b2MO 20ng 5	4	0	6	10	44						Sf3b2MO 20ng+HSF3B4 100pg	68	12	0	1	81
Sf3b2MO 30ng 1	1	3	9	13
Sf3b2MO 30ng 2	4	7	0	11
Sf3b2MO 30ng 3	0	1	4	5	29							Normal	Reduced	Lost	Expanded	N
											CoMO 20ng	94.8052	3.8961	1.2987	0	77
	Normal	Reduced	Lost	Expanded	N						Sf3b4MO 10ng	8.33333	87.5	4.16667	0	24
											Sf3b4MO 20ng	10.8696	65.2174	23.913	0	46
											Sf3b2MO 10ng	66.6667	33.3333	0	0	33
Sf3b2MO 20ng 1	6	13	3	0	22						Sf3b2MO 20ng	20.8791	53.8462	24.1758	1.0989	91
Sf3b2MO 20ng 2	7	1	1	1	10	32					Sf3b2MO 30ng	17.2414	37.931	44.8276	0	29
											Sf3b2MO 20ng+HSF3B4 10pg	38.4615	50.7692	10.7692	0	65
CoMO 5	14	0	0	0	14						Sf3b2MO 20ng+HSF3B4 100pg	83.9506	14.8148	0	1.23457	81
CoMO 6	16	0	0	0	16
CoMO 7	14	0	0	0	14	44
RESCUE EXPERIMENTS
	Normal	Reduced	Lost	Expanded	N
Sf3b2MO+100pg DNA	8	0	0	1	9
Sf3b2MO+100pg DNA	12	2	0	0	14
Sf3b2MO+100pg DNA	16	3	0	0	19
Sf3b2MO+100pg DNA	10	3	0	0	13
Sf3b2MO+100pg DNA	11	2	0	0	13
Sf3b2MO+100pg DNA	11	2	0	0	13	81
Sf3b2MO+10pg DNA	0	5	3	0	8
Sf3b2MO+10pg DNA	2	8	2	0	12
Sf3b2MO+10pg DNA	10	8	0	0	18
Sf3b2MO+10pg DNA	7	3	1	0	11
Sf3b2MO+10pg DNA	6	9	1	0	16	65
Sf3b2MO 20ng 3	0	8	3	0	11
Sf3b2MO 20ng 4	0	4	0	0	4	15

## Sheet: FIGURE 3D
St15	Normal	Reduced	Lost	Expanded	N
Sox10
Sf3b2MO	0	8	3	0	11
Sf3b2MO	6	13	3	0	22					Normal	Reduced	Lost	Expanded
Sf3b2MO	7	1	1	1	10	43		Sox10	Sf3b2MO	13	22	7	1
									CoMO	44	0	0	0
CoMO	14	0	0	0	14			Sox9	Sf3b2MO	34	0	0	0
CoMO	16	0	0	0	16				CoMO	43	2	0	1
CoMO	14	0	0	0	14	44		AP2e	Sf3b2MO	3	23	0	5
									CoMO	28	2	0	0
Sox9								Slug	Sf3b2MO	12	13	1	5
Sf3b2MO	4	0	0	0	4				CoMO	30	2	0	0
Sf3b2MO	12	0	0	0	12			Sox2	Sf3b2MO	22	0	0	19
Sf3b2MO	18	0	0	0	18	34			CoMO	33	0	0	1
CoMO	12	1	0	0	13
CoMO	13	0	0	0	13
CoMO	18	1	0	1	20	46
								Table minus Sox10
Tfap2e										Normal	Reduced	Lost	Expanded
Sf3b2MO	2	15	0	2	19			sox9	SF3B2MO	100	0	0	0
Sf3b2MO	1	8	0	3	12	31			CoMO	93.4783	4.34783	0	2.17391
								tfap2e	SF3B2MO	9.67742	74.1935	0	16.129
CoMO	15	1	0	0	16				CoMO	93.3333	6.66667	0	0
CoMO	13	1	0	0	14	30		snai2	SF3B2MO	38.7097	41.9355	3.22581	16.129
									CoMO	93.75	6.25	0	0
Slug/Snai2								sox2	SF3B2MO	53.6585	0	0	46.3415
Sf3b2MO	1	3	1	0	5				CoMO	97.0588	0	0	2.94118
Sf3b2MO	9	2	0	1	12
Sf3b2MO	2	8	0	4	14	31
CoMO	10	0	0	0	10
CoMO	8	1	0	0	9
CoMO	12	1	0	0	13	32
Sox2
Sf3b2MO	6	0	0	0	6
Sf3b2MO	7	0	0	11	18
Sf3b2MO	9	0	0	8	17	41
CoMO	9	0	0	0	9
CoMO	9	0	0	0	9
CoMO	15	0	0	1	16	34

## Sheet: FIGURE 3F
			Normal	Reduced	Lost	Expanded
	sox10	SF3B2MO	18.4211	68.4211	0	13.1579
		CoMO	90	10	0	0
	sox9	SF3B2MO	25.4545	70.9091	0	3.63636
		CoMO	89.2857	10.7143	0	0
	twist1	SF3B2MO	18.5185	77.7778	0	3.7037
		CoMO	95.8333	4.16667	0	0
	runx2	SF3B2MO	2.08333	75	22.9167	0
		CoMO	96.2963	3.7037	0	0

## Sheet: FIGURE 4B
Stage 45	Reduced	Total			Reduced	Total
Sf3b2MO 30ng	6	6		Sf3b2MO 10ng	60	153
	23	23		Sf3b2MO 20ng	115	146
	24	26		Sf3b2MO 30ng	53	55
Sf3b2MO 20ng	20	25
	21	26			Normal	Reduced	Total						Normal	Reduced
	28	29		CoMO 30ng	56	0	56					CoMO 30ng	100	0
	14	27		Sf3b2MO 10ng	93	60	153					SF3B2MO 10ng	60.7843	39.2157
	16	17		Sf3b2MO 20ng	31	115	146					SF3B2MO 20ng	21.2329	78.7671
	16	22		Sf3b2MO 30ng	2	53	55					SF3B2MO 30ng	3.63636	96.3636
Sf3b2MO 10ng	15	28
	26	27
	8	23
	4	20
	3	27
	4	28
CoMO 30ng	0	56

## Sheet: Supplementary Figure 1
P values
9.58422e-07
0.000140275
0.000234008
0.000555689
0.000598094
0.000642512
0.000792698
0.000882762
0.000896174
0.000904319
0.000956562
0.000986177
0.000987849
0.00111132
0.00119018
0.00123778
1
0.00138291
0.00140113
0.001461
1
1
1
1
1
0.00239096
1
1
1
1
1
1
1
1
1
1
1
1
1
1
1
1
1
1
1
1
1
1
1
1
1
1
1
1
1
1
1
0.00690919
1
1
1
1
1
1
1
1
1
1
1
1
1
1
1
1
1
1
1
1
1
1
1
1
1
1
1
1
1
1
1
1
1
1
1
1
1
1
1
0.0379458
1
1
1
1
1
1
1
1
1
1
1
1
1
1
1
1
1
1
1
1
1
1
1
1
1
1
1
1
1
1
1
1
1
1
1
1
1
1
1
1
1
1
1
1
1
1
1
1
1
1
1
1
1
1
1
1
1
1
1
1
1
1
1
1
1
1
1
1
1
1
1
1
1
1
1
1
1
1
1
1
1
1
1
1
1
1
1
1
1
1
1
1
1
1
1
1
1
1
1
1
1
1
1
1
1
1
1
1
1
1
1
1
1
1
1
1
1
1
1
1
1
1
1
1
1
1
1
1
1
1
1
1
1
1
1
1
1
1
1
1
1
1
1
1
1
1
1
1
1
1
1
1
1
1
1
1
1
1
1
1
1
1
1
1
1
1
1
1
1
1
1
1
1
1
1
1
1
1
1
1
1
1
1
1
1
1
1
1
1
1
1
1
1
1
1
1
1
1
1
1
1
1
1
1
1
1
1
1
1
1
1
1
1
1
1
1
1
1
1
1
1
1
1
1
1
1
1
1
1
1
1
1
1
1
1
1
1
1
1
1
1
1
1
1
1
1
1
1
1
1
1
1
1
1
1
1
1
1
1
1
1
1
1
1
1
1
1
1
1
1
1
1
1
1
1
1
1
1
1
1
1
1
1
1
1
1
1
1
1
1
1
1
1
1
1
1
1
1
1
1
1
1
1
1
1
1
1
1
1
1
1
1
1
1
1
1
1
1
1
1
1
1
1
1
1
1
1
1
1
1
1
1
1
1
1
1
1
1
1
1
1
1
1
1
1
1
1
1
1
1
1
1
1
1
1
1
1
1
1
1
1
1
1
1
1
1
1
1
1
1
1
1
1
1
1
1
1
1
1
1
1
1
1
1
1
1
1
1
1
1
1
1
1
1
1
1
1
1
1
1
1
1
1
1
1
1
1
1
1
1
1
1
1
1
1
1
1
1
1
1
1
1
1
1
1
1
1
1
1
1
1
1
1
1
1
1
1
1
1
1
1
1
1
1
1
1
1
1
1
1
1
1
1
1
1
1
1
1
1
1
1
1
1
1
1
1
1
1
1
1
1
1
1
1
1
1
1
1
1
1
1
1
1
1
1
1
1
1
1
1
1
1
1
1
1
1
1
1
1
1
1
1
1
1
1
1
1
1
1
1
1
1
1
1
1
1
1
1
1
1
1
1
1
1
1
1
1
1
1
1
1
1
1
1
1
1
1
1
1
1
1
1
1
1
1
1
1
1
1
1
1
1
1
1
1
1
1
1
1
1
1
1
1
1
1
1
1
1
1
1
1
1
1
1
1
1
1
1
1
1
1
1
1
1
1
1
1
1
1
1
1
1
1
1
1
1
1
1
1
1
1
1
1
1
1
1
1
1
1
1
1
1
1
1
1
1
1
1
1
1
1
1
1
1
1
1
1
1
1
1
1
1
1
1
1
1
1
1
1
1
1
1
1
1
1
1
1
1
1
1
1
1
1
1
1
1
1
1
1
1
1
1
1
1
1
1
1
1
1
1
1
1
1
1
1
1
1
1
1
1
1
1
1
1
1
1
1
1
1
1
1
1
1
1
1
1
1
1
1
1
1
1
1
1
1
1
1
1
1
1
1
1
1
1
1
1
1
1
1
1
1
1
1
1
1
1
1
1
1
1
1
1
1
1
1
1
1
1
1
1
1
1
1
1
1
1
1
1
1
1
1
1
1
1
1
1
1
1
1
1
1
1
1
1
1
1
1
1
1
1
1
1
1
1
1
1
1
1
1
1
1
1
1
1
1
1
1
1
1
1
1
1
1
1
1
1
1
1
1
1
1
1
1
1
1
1
1
1
1
1
1
1
1
1
1
1
1
1
1
1
1
1
1
1
1
1
1
1
1
1
1
1
1
1
1
1
1
1
1
1
1
1
1
1
1
1
1
1
1
1
1
1
1
1
1
1
1
1
1
1
1
1
1
1
1
1
1
1
1
1
1
1
1
1
1
1
1
1
1
1
1
1
1
1
1
1
1
1
1
1
1
1
1
1
1
1
1
1
1
1
1
1
1
1
1
1
1
1
1
1
1
1
1
1
1
1
1
1
1
1
1
1
1
1
1
1
1
1
1
1
1
1
1
1
1
1
1
1
1
1
1
1
1
1
1
1
1
1
1
1
1
1
1
1
1
1
1
1
1
1
1
1
1
1
1
1
1
1
1
1
1
1
1
1
1
1
1
1
1
1
1
1
1
1
1
1
1
1
1
1
1
1
1
1
1
1
1
1
1
1
1
1
1
1
1
1
1
1
1
1
1
1
1
1
1
1
1
1
1
1
1
1
1
1
1
1
1
1
1
1
1
1
1
1
1
1
1
1
1
1
1
1
1
1
1
1
1
1
1
1
1
1
1
1
1
1
1
1
1
1
1
1
1
1
1
1
1
1
1
1
1
1
1
1
1
1
1
1
1
1
1
1
1
1
1
1
1
1
1
1
1
1
1
1
1
1
1
1
1
1
1
1
1
1
1
1
1
1
1
1
1
1
1
1
1
1
1
1
1
1
1
1
1
1
1
1
1
1
1
1
1
1
1
1
1
1
1
1
1
1
1
1
1
1
1
1
1
1
1
1
1
1
1
1
1
1
1
1
1
1
1
1
1
1
1
1
1
1
1
1
1
1
1
1
1
1
1
1
1
1
1
1
1
1
1
1
1
1
1
1
1
1
1
1
1
1
1
1
1
1
1
1
1
1
1
1
1
1
1
1
1
1
1
1
1
1
1
1
1
1
1
1
1
1
1
1
1
1
1
1
1
1
1
1
1
1
1
1
1
1
1
1
1
1
1
1
1
1
1
1
1
1
1
1
1
1
1
1
1
1
1
1
1
1
1
1
1
1
1
1
1
1
1
1
1
1
1
1
1
1
1
1
1
1
1
1
1
1
1
1
1
1
1
1
1
1
1
1
1
1
1
1
1
1
1
1
1
1
1
1
1
1
1
1
1
1
1
1
1
1
1
1
1
1
1
1
1
1
1
1
1
1
1
1
1
1
1
1
1
1
1
1
1
1
1
1
1
1
1
1
1
1
1
1
1
1
1
1
1
1
1
1
1
1
1
1
1
1
1
1
1
1
1
1
1
1
1
1
1
1
1
1
1
1
1
1
1
1
1
1
1
1
1
1
1
1
1
1
1
1
1
1
1
1
1
1
1
1
1
1
1
1
1
1
1
1
1
1
1
1
1
1
1
1
1
1
1
1
1
1
1
1
1
1
1
1
1
1
1
1
1
1
1
1
1
1
1
1
1
1
1
1
1
1
1
1
1
1
1
1
1
1
1
1
1
1
1
1
1
1
1
1
1
1
1
1
1
1
1
1
1
1
1
1
1
1
1
1
1
1
1
1
1
1
1
1
1
1
1
1
1
1
1
1
1
1
1
1
1
1
1
1
1
1
1
1
1
1
1
1
1
1
1
1
1
1
1
1
1
1
1
1
1
1
1
1
1
1
1
1
1
1
1
1
1
1
1
1
1
1
1
1
1
1
1
1
1
1
1
1
1
1
1
1
1
1
1
1
1
1
1
1
1
1
1
1
1
1
1
1
1
1
1
1
1
1
1
1
1
1
1
1
1
1
1
1
1
1
1
1
1
1
1
1
1
1
1
1
1
1
1
1
1
1
1
1
1
1
1
1
1
1
1
1
1
1
1
1
1
1
1
1
1
1
1
1
1
1
1
1
1
1
1
1
1
1
1
1
1
1
1
1
1
1
1
1
1
1
1
1
1
1
1
1
1
1
1
1
1
1
1
1
1
1
1
1
1
1
1
1
1
1
1
1
1
1
1
1
1
1
1
1
1
1
1
1
1
1
1
1
1
1
1
1
1
1
1
1
1
1
1
1
1
1
1
1
1
1
1
1
1
1
1
1
1
1
1
1
1
1
1
1
1
1
1
1
1
1
1
1
1
1
1
1
1
1
1
1
1
1
1
1
1
1
1
1
1
1
1
1
1
1
1
1
1
1
1
1
1
1
1
1
1
1
1
1
1
1
1
1
1
1
1
1
1
1
1
1
1
1
1
1
1
1
1
1
1
1
1
1
1
1
1
1
1
1
1
1
1
1
1
1
1
1
1
1
1
1
1
1
1
1
1
1
1
1
1
1
1
1
1
1
1
1
1
1
1
1
1
1
1
1
1
1
1
1
1
1
1
1
1
1
1
1
1
1
1
1
1
1
1
1
1
1
1
1
1
1
1
1
1
1
1
1
1
1
1
1
1
1
1
1
1
1
1
1
1
1
1
1
1
1
1
1
1
1
1
1
1
1
1
[truncated: 15,287 more rows]
